# Supplementary material for: Characterisation of blood microbiota in patients with liver cirrhosis
Source: Eur J Gastroenterol Hepatol. 2019 Aug 6;31(12):1577–83. doi: 10.1097/MEG.0000000000001494 (PMC6844652; doi:10.1097/MEG.0000000000001494)
Supplement: Supplementary file 2 [file ejgh-31-1577-s002.xlsx]

## Sheet: Sheet1
Supplementary Table S2: OTUs identified at the genus level.
	Controls (n = 14)				LC Patients (n = 66)
					With HCC (n = 48)					Without HCC (n = 18)
	Relative abundance			No of +ve subjects				No of +ve subjects					No of +ve subjects
	Median	0.25	0.75		Median	0.25	0.75		p_value	Median	0.25	0.75		p_value
k__Bacteria;p__Bacteroidetes;c__Bacteroidia;o__Bacteroidales;f__Bacteroidaceae;g__Bacteroides	17.5953	12.1593	22.2782	14	23.8388	19.1128	28.1737	48	0.0240702	19.6555	16.8412	22.3504	16	0.334
k__Bacteria;p__Firmicutes;c__Bacilli;o__Lactobacillales;f__Streptococcaceae;g__Streptococcus	7.09983	3.81683	10.3322	14	9.0376	6.78523	11.6825	48	0.381321	10.2407	2.68738	12.5562	16	0.498
k__Bacteria;p__Firmicutes;c__Clostridia;o__Clostridiales;f__Lachnospiraceae;g__	6.24967	5.13775	9.14147	14	6.8717	5.12885	8.96955	48	0.826754	7.85625	5.59757	11.8167	16	0.334
k__Bacteria;p__Fusobacteria;c__Fusobacteriia;o__Fusobacteriales;f__Fusobacteriaceae;g__Fusobacterium	6.05323	2.40988	8.7122	14	7.19198	5.20435	9.51352	48	0.686168	4.44226	2.0826	6.35144	16	0.294
k__Bacteria;p__Proteobacteria;c__Gammaproteobacteria;o__Enterobacteriales;f__Enterobacteriaceae;g__	6.01663	3.2352	7.62076	14	8.65188	6.77199	10.2409	48	0.0104958	7.66739	5.44137	8.82749	16	0.093
k__Bacteria;p__Actinobacteria;c__Actinobacteria;o__Bifidobacteriales;f__Bifidobacteriaceae;g__Bifidobacterium	5.4406	4.75608	7.7966	14	4.99948	3.58055	7.06045	48	0.0416359	5.68489	4.38188	6.64963	16	0.552
k__Bacteria;p__Firmicutes;c__Clostridia;o__Clostridiales;f__Ruminococcaceae;g__Faecalibacterium	5.26485	4.84237	5.96282	14	5.82015	3.77823	7.51178	48	0.892859	5.53161	4.70376	6.74473	16	0.552
k__Bacteria;p__Firmicutes;c__Clostridia;o__Clostridiales;f__Lachnospiraceae;g__Blautia	5.14672	4.28222	5.98426	14	6.69626	5.12109	7.47867	48	0.231951	5.23259	4.79875	7.29344	16	0.473
k__Bacteria;p__Firmicutes;c__Clostridia;o__Clostridiales;f__Ruminococcaceae;g__	4.54218	3.11825	5.3868	14	3.32746	2.36343	5.15209	48	0.0640335	4.09021	2.28444	5.36222	16	0.608
k__Bacteria;p__Firmicutes;c__Clostridia;o__Clostridiales;f__Ruminococcaceae;g__Ruminococcus	3.52436	1.04019	5.87793	14	2.02219	1.47642	4.25453	48	0.390545	1.97855	1.20623	4.61476	16	0.667
k__Bacteria;p__Firmicutes;c__Clostridia;o__Clostridiales;f__Lachnospiraceae;g__[Ruminococcus]	2.36267	1.70744	3.88316	14	3.38906	2.40094	4.45579	48	0.372231	2.84397	1.90324	4.5819	16	0.498
k__Bacteria;p__Firmicutes;c__Clostridia;o__Clostridiales;f__Lachnospiraceae;g__Coprococcus	1.5014	0.438103	2.23465	14	0.912719	0.516376	1.96409	47	0.544454	0.66686	0.409141	1.92674	15	0.637
k__Bacteria;p__Firmicutes;c__Bacilli;o__Lactobacillales;f__Lactobacillaceae;g__Lactobacillus	1.45033	0.565373	2.2706	14	1.25176	0.512606	2.76237	48	0.986568	0.914151	0.318446	1.48918	16	0.224
k__Bacteria;p__Firmicutes;c__Clostridia;o__Clostridiales;f__;g__	1.30599	0.573652	1.62162	14	0.888007	0.384541	1.61153	48	0.200712	0.549465	0.342346	1.21566	16	0.093
k__Bacteria;p__Proteobacteria;c__Betaproteobacteria;o__Burkholderiales;f__Alcaligenaceae;g__Sutterella	1.18496	0.514903	3.14154	13	1.92059	1.0963	3.85639	46	0.418997	2.1146	1.30165	3.43567	16	0.275
k__Bacteria;p__Proteobacteria;c__Gammaproteobacteria;o__Xanthomonadales;f__Xanthomonadaceae;g__	1.18227	0.753347	2.67442	14	0.564233	0.142343	1.56934	43	0.00670283	0.418746	0.114968	0.870578	15	0.002
k__Bacteria;p__Firmicutes;c__Clostridia;o__Clostridiales;f__Clostridiaceae;g__	1.12088	0.504944	1.95512	13	1.37995	0.654276	1.69257	47	0.833316	1.08348	0.834202	1.29985	16	0.886
k__Bacteria;p__Firmicutes;c__Bacilli;o__Lactobacillales;f__Enterococcaceae;g__Enterococcus	1.06886	0.743098	2.3403	14	1.40783	0.73856	2.48726	48	0.866301	1.09164	0.22388	1.89367	16	0.58
k__Bacteria;p__Firmicutes;c__Erysipelotrichi;o__Erysipelotrichales;f__Erysipelotrichaceae;g__	0.986871	0.355455	1.50565	13	0.55425	0	1.24647	35	0.125411	0.850111	0.0382484	3.60125	15	0.822
k__Bacteria;p__Firmicutes;c__Clostridia;o__Clostridiales;f__Lachnospiraceae;g__Dorea	0.953573	0.536199	1.34684	14	1.63029	0.811331	2.72657	48	0.134031	1.76427	0.642863	2.3215	16	0.355
k__Bacteria;p__Bacteroidetes;c__Bacteroidia;o__Bacteroidales;f__Rikenellaceae;g__	0.917175	0.0255156	1.87928	11	0.16267	0	0.919163	31	0.044199	0.254627	0	1.07783	8	0.077
k__Bacteria;p__Firmicutes;c__Clostridia;o__Clostridiales;Other;Other	0.573818	0.308892	0.802905	14	0.906655	0.57274	1.28466	48	0.0690222	0.848372	0.567226	0.974455	16	0.154
k__Bacteria;p__Bacteroidetes;c__Bacteroidia;o__Bacteroidales;f__Prevotellaceae;g__Prevotella	0.440268	0.0378441	0.681929	12	0.785752	0.35483	1.35269	44	0.0527479	0.411111	0.16806	0.711634	13	0.759
k__Bacteria;p__Bacteroidetes;c__Bacteroidia;o__Bacteroidales;f__Porphyromonadaceae;g__Parabacteroides	0.416244	0.122835	0.807879	14	0.395711	0	1.37931	35	0.611869	0.94676	0.187051	1.73173	13	0.275
k__Bacteria;p__Proteobacteria;c__Gammaproteobacteria;o__Pseudomonadales;f__Pseudomonadaceae;g__Pseudomonas	0.319353	0.181556	0.438502	13	0.609012	0.249435	1.21367	48	0.0743258	0.27175	0.176645	0.753957	14	0.918
k__Bacteria;p__Firmicutes;c__Bacilli;o__Bacillales;f__Bacillaceae;g__Bacillus	0.240984	0	0.510364	7	0.017697	0	0.374931	27	0.978857	0.217698	0.00783945	0.636958	12	0.448
k__Bacteria;p__Firmicutes;c__Erysipelotrichi;o__Erysipelotrichales;f__Erysipelotrichaceae;g__[Eubacterium]	0.228107	0.00243593	0.8151	10	0.0140217	0	0.700665	26	0.318732	0.164681	0.0159608	0.47411	12	0.759
k__Bacteria;p__Firmicutes;c__Bacilli;o__Turicibacterales;f__Turicibacteraceae;g__Turicibacter	0.218187	0	1.12492	8	0.100451	0	0.464608	30	0.476977	0.0620335	0	0.279021	10	0.355
k__Bacteria;p__Firmicutes;c__Clostridia;o__Clostridiales;f__Lachnospiraceae;g__Lachnospira	0.19504	0	0.298481	9	0.252845	0.0100893	0.732237	36	0.443962	0.204333	0.00910305	0.401012	12	0.854
k__Bacteria;p__Firmicutes;c__Clostridia;o__Clostridiales;f__Lachnospiraceae;Other	0.145023	0.06509	0.195902	14	0.0792152	0.0459296	0.197504	46	0.219059	0.0971008	0.0341323	0.253345	15	0.498
k__Bacteria;p__Firmicutes;c__Clostridia;o__Clostridiales;f__Lachnospiraceae;g__Roseburia	0.143601	0.0604664	0.284418	13	0.258294	0.0527507	0.415091	45	0.4436	0.187993	0.0689841	0.381072	16	0.498
k__Bacteria;p__Actinobacteria;c__Coriobacteriia;o__Coriobacteriales;f__Coriobacteriaceae;g__Collinsella	0.143211	0	0.586989	8	0.04022	0	0.164709	25	0.13555	0.0989601	0	0.245989	11	0.498
k__Bacteria;p__Proteobacteria;c__Alphaproteobacteria;o__Rhodospirillales;f__Acetobacteraceae;g__Acidocella	0.142265	0.0662056	0.301925	13	0.106578	0	0.260068	30	0.252395	0.0889408	0	0.296312	11	0.448
k__Bacteria;p__Actinobacteria;c__Coriobacteriia;o__Coriobacteriales;f__Coriobacteriaceae;g__	0.137732	0	0.370502	9	0.0358859	0	0.163302	30	0.189036	0.0590085	0	0.133576	10	0.294
k__Bacteria;p__Firmicutes;c__Clostridia;o__Clostridiales;f__Veillonellaceae;g__Megamonas	0.12369	0	0.472533	8	0	0	0.190684	22	0.231544	0.039624	0	0.196184	9	0.667
k__Bacteria;p__Bacteroidetes;c__Bacteroidia;o__Bacteroidales;f__S24-7;g__	0.0811926	0	0.0990796	9	0.0301499	0	0.182974	35	0.857958	0.0203775	0.00783945	0.235529	12	0.667
k__Bacteria;p__Firmicutes;c__Clostridia;o__Clostridiales;f__Ruminococcaceae;g__Oscillospira	0.0564312	0.00282135	0.378942	10	0.108368	0	0.355329	29	0.74264	0.00489668	0	0.17985	8	0.193
k__Bacteria;p__Actinobacteria;c__Actinobacteria;o__Actinomycetales;f__Micrococcaceae;g__Rothia	0.0433821	0	0.164028	9	0.031294	0	0.398447	30	0.447009	0.0167616	0	0.250337	8	0.984
k__Bacteria;p__Firmicutes;c__Clostridia;o__Clostridiales;f__Peptostreptococcaceae;g__	0.0230339	0	0.161105	9	0.0219555	0	0.0730388	29	0.47162	0.0269679	0	0.0365144	10	0.473
k__Bacteria;p__Verrucomicrobia;c__Verrucomicrobiae;o__Verrucomicrobiales;f__Verrucomicrobiaceae;g__Akkermansia	0.015889	0	0.106713	9	0	0	0	5	4.04994e-05	0	0	0.00943629	5	0.019
k__Bacteria;p__Proteobacteria;c__Betaproteobacteria;o__Burkholderiales;f__Oxalobacteraceae;g__Janthinobacterium	0.00921659	0	0.116184	7	0	0	0	11	0.0427026	0	0	0.0269317	4	0.334
k__Bacteria;p__Firmicutes;c__Clostridia;o__Clostridiales;f__Lachnospiraceae;g__Anaerostipes	0.00652316	0	0.242551	7	0	0	0.110724	15	0.266078	0	0	0.261737	6	0.886
k__Bacteria;p__Proteobacteria;c__Gammaproteobacteria;o__Enterobacteriales;f__Enterobacteriaceae;g__Proteus	0.00652316	0	0.148822	7	0.0305319	0	0.18372	27	0.83899	0.0145878	0	0.14334	9	0.79
k__Bacteria;p__Firmicutes;c__Bacilli;o__Gemellales;f__Gemellaceae;g__	0.00487187	0	0.0164879	7	0	0	0.0103613	13	0.0726981	0	0	0.0112028	5	0.498
Unassigned;Other;Other;Other;Other;Other	0	0	0.0113843	4	0	0	0.0134402	16	0.951488	0.0122228	0	0.0334997	9	0.208
k__Bacteria;p__Acidobacteria;c__Solibacteres;o__Solibacterales;f__;g__	0	0	0	0	0	0	0	1	0.589154	0	0	0	0	1
k__Bacteria;p__Acidobacteria;c__[Chloracidobacteria];o__RB41;f__Ellin6075;g__	0	0	0	0	0	0	0	1	0.589154	0	0	0	0	1
k__Bacteria;p__Actinobacteria;c__Actinobacteria;o__Actinomycetales;Other;Other	0	0	0	0	0	0	0	0	1	0	0	0	0	1
k__Bacteria;p__Actinobacteria;c__Actinobacteria;o__Actinomycetales;f__;g__	0	0	0	0	0	0	0	0	1	0	0	0	0	1
k__Bacteria;p__Actinobacteria;c__Actinobacteria;o__Actinomycetales;f__Actinomycetaceae;Other	0	0	0	1	0	0	0	1	0.3358	0	0	0	0	0.759
k__Bacteria;p__Actinobacteria;c__Actinobacteria;o__Actinomycetales;f__Actinomycetaceae;g__Actinomyces	0	0	0	1	0	0	0	4	0.914821	0	0	0	1	0.951
k__Bacteria;p__Actinobacteria;c__Actinobacteria;o__Actinomycetales;f__Brevibacteriaceae;g__Brevibacterium	0	0	0	2	0	0	0	7	0.9343	0	0	0	2	0.886
k__Bacteria;p__Actinobacteria;c__Actinobacteria;o__Actinomycetales;f__Cellulomonadaceae;g__Actinotalea	0	0	0	0	0	0	0	0	1	0	0	0	0	1
k__Bacteria;p__Actinobacteria;c__Actinobacteria;o__Actinomycetales;f__Corynebacteriaceae;g__Corynebacterium	0	0	0	0	0	0	0	9	0.0834237	0	0	0.172095	7	0.043
k__Bacteria;p__Actinobacteria;c__Actinobacteria;o__Actinomycetales;f__Dermabacteraceae;g__Brachybacterium	0	0	0	0	0	0	0	0	1	0	0	0	1	0.79
k__Bacteria;p__Actinobacteria;c__Actinobacteria;o__Actinomycetales;f__Intrasporangiaceae;Other	0	0	0	0	0	0	0	1	0.589154	0	0	0	0	1
k__Bacteria;p__Actinobacteria;c__Actinobacteria;o__Actinomycetales;f__Intrasporangiaceae;g__Arsenicicoccus	0	0	0	1	0	0	0	0	0.0640775	0	0	0	0	0.759
k__Bacteria;p__Actinobacteria;c__Actinobacteria;o__Actinomycetales;f__Micrococcaceae;Other	0	0	0	0	0	0	0	1	0.589154	0	0	0	1	0.79
k__Bacteria;p__Actinobacteria;c__Actinobacteria;o__Actinomycetales;f__Micrococcaceae;g__Kocuria	0	0	0	0	0	0	0	0	1	0	0	0	0	1
k__Bacteria;p__Actinobacteria;c__Actinobacteria;o__Actinomycetales;f__Micrococcaceae;g__Micrococcus	0	0	0	1	0	0	0	5	0.755215	0	0	0	3	0.58
k__Bacteria;p__Actinobacteria;c__Actinobacteria;o__Actinomycetales;f__Nocardiaceae;g__Rhodococcus	0	0	0	0	0	0	0	0	1	0	0	0	1	0.79
k__Bacteria;p__Actinobacteria;c__Actinobacteria;o__Actinomycetales;f__Nocardioidaceae;g__	0	0	0	0	0	0	0	0	1	0	0	0	0	1
k__Bacteria;p__Actinobacteria;c__Actinobacteria;o__Actinomycetales;f__Nocardioidaceae;g__Nocardioides	0	0	0	1	0	0	0	0	0.0640775	0	0	0	0	0.759
k__Bacteria;p__Actinobacteria;c__Actinobacteria;o__Actinomycetales;f__Nocardiopsaceae;g__Nocardiopsis	0	0	0	0	0	0	0	1	0.589154	0	0	0	0	1
k__Bacteria;p__Actinobacteria;c__Actinobacteria;o__Actinomycetales;f__Propionibacteriaceae;g__	0	0	0	0	0	0	0	1	0.589154	0	0	0	1	0.79
k__Bacteria;p__Actinobacteria;c__Actinobacteria;o__Actinomycetales;f__Propionibacteriaceae;g__Propionibacterium	0	0	0.0144007	5	0	0	0.0192402	18	0.712074	0	0	0.0673447	7	0.313
k__Bacteria;p__Actinobacteria;c__Coriobacteriia;o__Coriobacteriales;f__Coriobacteriaceae;Other	0	0	0	0	0	0	0	0	1	0	0	0	1	0.79
k__Bacteria;p__Actinobacteria;c__Coriobacteriia;o__Coriobacteriales;f__Coriobacteriaceae;g__Adlercreutzia	0	0	0	3	0	0	0	5	0.241806	0	0	0	2	0.637
k__Bacteria;p__Actinobacteria;c__Coriobacteriia;o__Coriobacteriales;f__Coriobacteriaceae;g__Atopobium	0	0	0	2	0	0	0	3	0.318141	0	0	0	0	0.525
k__Bacteria;p__Actinobacteria;c__Coriobacteriia;o__Coriobacteriales;f__Coriobacteriaceae;g__Eggerthella	0	0	0.0138249	4	0	0	0.0568614	16	0.626468	0	0	0.013758	6	0.822
k__Bacteria;p__Bacteroidetes;c__Bacteroidia;o__Bacteroidales;f__;g__	0	0	0	0	0	0	0	3	0.341711	0	0	0	0	1
k__Bacteria;p__Bacteroidetes;c__Bacteroidia;o__Bacteroidales;f__Porphyromonadaceae;g__Porphyromonas	0	0	0	3	0	0	0	5	0.347588	0	0	0	2	0.608
k__Bacteria;p__Bacteroidetes;c__Bacteroidia;o__Bacteroidales;f__Porphyromonadaceae;g__Tannerella	0	0	0	1	0	0	0	0	0.0640775	0	0	0	0	0.759
k__Bacteria;p__Bacteroidetes;c__Bacteroidia;o__Bacteroidales;f__Prevotellaceae;g__	0	0	0	0	0	0	0	1	0.589154	0	0	0	0	1
k__Bacteria;p__Bacteroidetes;c__Bacteroidia;o__Bacteroidales;f__Rikenellaceae;g__AF12	0	0	0	0	0	0	0	2	0.441301	0	0	0	0	1
k__Bacteria;p__Bacteroidetes;c__Bacteroidia;o__Bacteroidales;f__[Barnesiellaceae];g__	0	0	0	2	0	0	0	10	0.696087	0	0	0.00762079	4	0.697
k__Bacteria;p__Bacteroidetes;c__Bacteroidia;o__Bacteroidales;f__[Odoribacteraceae];g__Butyricimonas	0	0	0	0	0	0	0	2	0.441301	0	0	0	1	0.79
k__Bacteria;p__Bacteroidetes;c__Bacteroidia;o__Bacteroidales;f__[Odoribacteraceae];g__Odoribacter	0	0	0	3	0	0	0	5	0.198412	0	0	0	2	0.667
k__Bacteria;p__Bacteroidetes;c__Bacteroidia;o__Bacteroidales;f__[Paraprevotellaceae];g__Paraprevotella	0	0	0	3	0	0	0	1	0.0120604	0	0	0	1	0.525
k__Bacteria;p__Bacteroidetes;c__Bacteroidia;o__Bacteroidales;f__[Paraprevotellaceae];g__[Prevotella]	0	0	0	0	0	0	0	4	0.268322	0	0	0.00316336	4	0.257
k__Bacteria;p__Bacteroidetes;c__Flavobacteriia;o__Flavobacteriales;f__Flavobacteriaceae;g__Flavobacterium	0	0	0	0	0	0	0	3	0.341711	0	0	0	0	1
k__Bacteria;p__Bacteroidetes;c__Flavobacteriia;o__Flavobacteriales;f__[Weeksellaceae];g__Chryseobacterium	0	0	0	0	0	0	0	0	1	0	0	0	2	0.58
k__Bacteria;p__Bacteroidetes;c__Flavobacteriia;o__Flavobacteriales;f__[Weeksellaceae];g__Cloacibacterium	0	0	0	1	0	0	0	1	0.364144	0	0	0	0	0.759
k__Bacteria;p__Bacteroidetes;c__Sphingobacteriia;o__Sphingobacteriales;f__Sphingobacteriaceae;g__Pedobacter	0	0	0	1	0	0	0	1	0.3358	0	0	0	0	0.759
k__Bacteria;p__Bacteroidetes;c__Sphingobacteriia;o__Sphingobacteriales;f__Sphingobacteriaceae;g__Sphingobacterium	0	0	0	1	0	0	0	0	0.0640775	0	0	0	1	0.984
k__Bacteria;p__Bacteroidetes;c__[Saprospirae];o__[Saprospirales];f__Chitinophagaceae;g__Sediminibacterium	0	0	0	1	0	0	0	0	0.0640775	0	0	0	0	0.759
k__Bacteria;p__Chloroflexi;c__Ellin6529;o__;f__;g__	0	0	0	0	0	0	0	0	1	0	0	0	1	0.79
k__Bacteria;p__Cyanobacteria;c__4C0d-2;o__MLE1-12;f__;g__	0	0	0	0	0	0	0	0	1	0	0	0	1	0.79
k__Bacteria;p__Deferribacteres;c__Deferribacteres;o__Deferribacterales;f__Deferribacteraceae;g__Mucispirillum	0	0	0	1	0	0	0	2	0.618461	0	0	0	1	0.984
k__Bacteria;p__Firmicutes;c__Bacilli;o__Bacillales;f__Bacillaceae;g__	0	0	0	0	0	0	0	1	0.589154	0	0	0	0	1
k__Bacteria;p__Firmicutes;c__Bacilli;o__Bacillales;f__Paenibacillaceae;g__Cohnella	0	0	0	0	0	0	0	0	1	0	0	0	0	1
k__Bacteria;p__Firmicutes;c__Bacilli;o__Bacillales;f__Planococcaceae;Other	0	0	0	0	0	0	0	4	0.268322	0	0	0	0	1
k__Bacteria;p__Firmicutes;c__Bacilli;o__Bacillales;f__Planococcaceae;g__Planococcus	0	0	0	0	0	0	0	1	0.589154	0	0	0	0	1
k__Bacteria;p__Firmicutes;c__Bacilli;o__Bacillales;f__Staphylococcaceae;g__Staphylococcus	0	0	0.0237244	6	0	0	0.144779	17	0.938067	0	0	0.00328558	4	0.4
k__Bacteria;p__Firmicutes;c__Bacilli;o__Bacillales;f__[Thermicanaceae];g__Thermicanus	0	0	0	0	0	0	0	0	1	0	0	0	0	1
k__Bacteria;p__Firmicutes;c__Bacilli;o__Lactobacillales;f__;g__	0	0	0.0155259	5	0	0	0.0117353	16	0.603649	0	0	0	3	0.448
k__Bacteria;p__Firmicutes;c__Bacilli;o__Lactobacillales;f__Aerococcaceae;g__Abiotrophia	0	0	0	0	0	0	0	1	0.589154	0	0	0	0	1
k__Bacteria;p__Firmicutes;c__Bacilli;o__Lactobacillales;f__Aerococcaceae;g__Alloiococcus	0	0	0	0	0	0	0	0	1	0	0	0	2	0.58
k__Bacteria;p__Firmicutes;c__Bacilli;o__Lactobacillales;f__Aerococcaceae;g__Facklamia	0	0	0	0	0	0	0	0	1	0	0	0	0	1
k__Bacteria;p__Firmicutes;c__Bacilli;o__Lactobacillales;f__Carnobacteriaceae;g__Granulicatella	0	0	0.0723207	5	0	0	0.0337388	20	0.849536	0.0052263	0	0.125276	8	0.728
k__Bacteria;p__Firmicutes;c__Bacilli;o__Lactobacillales;f__Enterococcaceae;Other	0	0	0.0150819	5	0	0	0.00974374	14	0.483203	0	0	0.00261315	4	0.377
k__Bacteria;p__Firmicutes;c__Bacilli;o__Lactobacillales;f__Enterococcaceae;g__	0	0	0.0230327	6	0	0	0.0133239	16	0.270333	0	0	0.0137279	5	0.608
k__Bacteria;p__Firmicutes;c__Bacilli;o__Lactobacillales;f__Lactobacillaceae;g__Pediococcus	0	0	0	0	0	0	0	2	0.441301	0	0	0	0	1
k__Bacteria;p__Firmicutes;c__Bacilli;o__Lactobacillales;f__Streptococcaceae;g__Lactococcus	0	0	0	1	0	0	0	11	0.199954	0	0	0	0	0.759
k__Bacteria;p__Firmicutes;c__Clostridia;o__Clostridiales;f__Christensenellaceae;g__	0	0	0.12443	4	0	0	0	3	0.0130759	0	0	0	2	0.4
k__Bacteria;p__Firmicutes;c__Clostridia;o__Clostridiales;f__Christensenellaceae;g__Christensenella	0	0	0	2	0	0	0	0	0.00829081	0	0	0	0	0.525
k__Bacteria;p__Firmicutes;c__Clostridia;o__Clostridiales;f__Clostridiaceae;Other	0	0	0.00846406	4	0	0	0.0125453	14	0.752749	0	0	0	1	0.313
k__Bacteria;p__Firmicutes;c__Clostridia;o__Clostridiales;f__Clostridiaceae;g__Candidatus Arthromitus	0	0	0	0	0	0	0	1	0.589154	0	0	0	1	0.79
k__Bacteria;p__Firmicutes;c__Clostridia;o__Clostridiales;f__Clostridiaceae;g__Clostridium	0	0	0.174616	6	0	0	0.6111	19	0.954614	0	0	0.724272	7	0.822
k__Bacteria;p__Firmicutes;c__Clostridia;o__Clostridiales;f__Clostridiaceae;g__SMB53	0	0	0	2	0	0	0	7	0.869045	0	0	0	1	0.697
k__Bacteria;p__Firmicutes;c__Clostridia;o__Clostridiales;f__Dehalobacteriaceae;g__Dehalobacterium	0	0	0	2	0	0	0	0	0.00829081	0	0	0	1	0.697
k__Bacteria;p__Firmicutes;c__Clostridia;o__Clostridiales;f__Eubacteriaceae;g__Anaerofustis	0	0	0	1	0	0	0	0	0.0640775	0	0	0	0	0.759
k__Bacteria;p__Firmicutes;c__Clostridia;o__Clostridiales;f__Eubacteriaceae;g__Pseudoramibacter_Eubacterium	0	0	0	2	0	0	0	7	0.912477	0	0	0	2	1
k__Bacteria;p__Firmicutes;c__Clostridia;o__Clostridiales;f__Lachnospiraceae;g__Catonella	0	0	0	0	0	0	0	0	1	0	0	0	1	0.79
k__Bacteria;p__Firmicutes;c__Clostridia;o__Clostridiales;f__Lachnospiraceae;g__Clostridium	0	0	0	0	0	0	0	1	0.589154	0	0	0	0	1
k__Bacteria;p__Firmicutes;c__Clostridia;o__Clostridiales;f__Lachnospiraceae;g__Moryella	0	0	0	0	0	0	0	2	0.441301	0	0	0	0	1
k__Bacteria;p__Firmicutes;c__Clostridia;o__Clostridiales;f__Peptococcaceae;g__Peptococcus	0	0	0	0	0	0	0	3	0.341711	0	0	0.0052263	4	0.257
k__Bacteria;p__Firmicutes;c__Clostridia;o__Clostridiales;f__Peptostreptococcaceae;g__Peptostreptococcus	0	0	0	0	0	0	0	4	0.268322	0	0	0	1	0.79
k__Bacteria;p__Firmicutes;c__Clostridia;o__Clostridiales;f__Ruminococcaceae;Other	0	0	0	1	0	0	0	2	0.650724	0	0	0	0	0.759
k__Bacteria;p__Firmicutes;c__Clostridia;o__Clostridiales;f__Veillonellaceae;g__Acidaminococcus	0	0	0	2	0	0	0	6	0.839678	0	0	0.00261315	4	0.637
k__Bacteria;p__Firmicutes;c__Clostridia;o__Clostridiales;f__Veillonellaceae;g__Dialister	0	0	0.0617779	5	0	0	0.148058	18	0.938067	0	0	0.22382	6	0.918
k__Bacteria;p__Firmicutes;c__Clostridia;o__Clostridiales;f__Veillonellaceae;g__Megasphaera	0	0	0.0990369	5	0	0	0	5	0.0229588	0	0	0.401826	7	0.79
k__Bacteria;p__Firmicutes;c__Clostridia;o__Clostridiales;f__Veillonellaceae;g__Mitsuokella	0	0	0	2	0	0	0	2	0.178904	0	0	0	2	0.951
k__Bacteria;p__Firmicutes;c__Clostridia;o__Clostridiales;f__Veillonellaceae;g__Phascolarctobacterium	0	0	0	1	0	0	0	7	0.478901	0	0	0.00762079	4	0.423
k__Bacteria;p__Firmicutes;c__Clostridia;o__Clostridiales;f__Veillonellaceae;g__Veillonella	0	0	0	3	0	0	0	9	0.931907	0	0	0.0166575	5	0.759
k__Bacteria;p__Firmicutes;c__Clostridia;o__Clostridiales;f__[Mogibacteriaceae];g__	0	0	0.197338	5	0	0	0.00261855	12	0.265332	0	0	0.0312432	5	0.759
k__Bacteria;p__Firmicutes;c__Clostridia;o__Clostridiales;f__[Tissierellaceae];g__Anaerococcus	0	0	0	0	0	0	0	2	0.441301	0	0	0	3	0.4
k__Bacteria;p__Firmicutes;c__Clostridia;o__Clostridiales;f__[Tissierellaceae];g__Finegoldia	0	0	0	1	0	0	0	3	0.92127	0	0	0	2	0.79
k__Bacteria;p__Firmicutes;c__Clostridia;o__Clostridiales;f__[Tissierellaceae];g__Parvimonas	0	0	0	0	0	0	0	1	0.589154	0	0	0	1	0.79
k__Bacteria;p__Firmicutes;c__Clostridia;o__Clostridiales;f__[Tissierellaceae];g__Peptoniphilus	0	0	0	0	0	0	0	2	0.441301	0	0	0	1	0.79
k__Bacteria;p__Firmicutes;c__Clostridia;o__Clostridiales;f__[Tissierellaceae];g__WAL_1855D	0	0	0	0	0	0	0	0	1	0	0	0	0	1
k__Bacteria;p__Firmicutes;c__Erysipelotrichi;o__Erysipelotrichales;f__Erysipelotrichaceae;g__Allobaculum	0	0	0	1	0	0	0.00931434	14	0.133252	0	0	0.00316336	4	0.473
k__Bacteria;p__Firmicutes;c__Erysipelotrichi;o__Erysipelotrichales;f__Erysipelotrichaceae;g__Bulleidia	0	0	0	0	0	0	0	1	0.589154	0	0	0	1	0.79
k__Bacteria;p__Firmicutes;c__Erysipelotrichi;o__Erysipelotrichales;f__Erysipelotrichaceae;g__Catenibacterium	0	0	0.87065	6	0	0	0.0140564	14	0.104729	0	0	0.00381039	4	0.224
k__Bacteria;p__Firmicutes;c__Erysipelotrichi;o__Erysipelotrichales;f__Erysipelotrichaceae;g__Coprobacillus	0	0	0	0	0	0	0	4	0.268322	0	0	0	3	0.4
k__Bacteria;p__Firmicutes;c__Erysipelotrichi;o__Erysipelotrichales;f__Erysipelotrichaceae;g__Holdemania	0	0	0	0	0	0	0	6	0.168093	0	0	0	2	0.58
k__Bacteria;p__Firmicutes;c__Erysipelotrichi;o__Erysipelotrichales;f__Erysipelotrichaceae;g__cc_115	0	0	0	1	0	0	0	6	0.519963	0	0	0	1	0.984
k__Bacteria;p__Fusobacteria;c__Fusobacteriia;o__Fusobacteriales;f__Leptotrichiaceae;g__Leptotrichia	0	0	0	1	0	0	0.0141188	17	0.0471884	0	0	0.0127756	5	0.275
k__Bacteria;p__Proteobacteria;c__Alphaproteobacteria;o__Caulobacterales;f__Caulobacteraceae;g__	0	0	0	2	0	0	0	5	0.690411	0	0	0	1	0.759
k__Bacteria;p__Proteobacteria;c__Alphaproteobacteria;o__Caulobacterales;f__Caulobacteraceae;g__Mycoplana	0	0	0	0	0	0	0	0	1	0	0	0	0	1
k__Bacteria;p__Proteobacteria;c__Alphaproteobacteria;o__RF32;f__;g__	0	0	0	0	0	0	0	0	1	0	0	0	2	0.58
k__Bacteria;p__Proteobacteria;c__Alphaproteobacteria;o__Rhizobiales;f__;g__	0	0	0	0	0	0	0	0	1	0	0	0	0	1
k__Bacteria;p__Proteobacteria;c__Alphaproteobacteria;o__Rhizobiales;f__Bradyrhizobiaceae;Other	0	0	0	0	0	0	0	2	0.441301	0	0	0	0	1
k__Bacteria;p__Proteobacteria;c__Alphaproteobacteria;o__Rhizobiales;f__Bradyrhizobiaceae;g__	0	0	0.0219234	4	0	0	0	8	0.328807	0	0	0	2	0.448
k__Bacteria;p__Proteobacteria;c__Alphaproteobacteria;o__Rhizobiales;f__Bradyrhizobiaceae;g__Bradyrhizobium	0	0	0	0	0	0	0	2	0.441301	0	0	0	1	0.79
k__Bacteria;p__Proteobacteria;c__Alphaproteobacteria;o__Rhizobiales;f__Brucellaceae;g__Ochrobactrum	0	0	0	0	0	0	0	1	0.589154	0	0	0	0	1
k__Bacteria;p__Proteobacteria;c__Alphaproteobacteria;o__Rhizobiales;f__Hyphomicrobiaceae;g__Devosia	0	0	0	0	0	0	0	1	0.589154	0	0	0	0	1
k__Bacteria;p__Proteobacteria;c__Alphaproteobacteria;o__Rhizobiales;f__Methylobacteriaceae;g__Methylobacterium	0	0	0	1	0	0	0	7	0.426745	0	0	0	3	0.58
k__Bacteria;p__Proteobacteria;c__Alphaproteobacteria;o__Rhizobiales;f__Phyllobacteriaceae;g__Phyllobacterium	0	0	0	0	0	0	0	1	0.589154	0	0	0	0	1
k__Bacteria;p__Proteobacteria;c__Alphaproteobacteria;o__Rhizobiales;f__Rhizobiaceae;g__Agrobacterium	0	0	0	0	0	0	0	2	0.441301	0	0	0	1	0.79
k__Bacteria;p__Proteobacteria;c__Alphaproteobacteria;o__Rhodobacterales;f__Rhodobacteraceae;g__Amaricoccus	0	0	0	0	0	0	0	0	1	0	0	0	0	1
k__Bacteria;p__Proteobacteria;c__Alphaproteobacteria;o__Rhodobacterales;f__Rhodobacteraceae;g__Paracoccus	0	0	0.0280863	6	0	0	0	3	0.000725178	0	0	0	1	0.085
k__Bacteria;p__Proteobacteria;c__Alphaproteobacteria;o__Sphingomonadales;f__Erythrobacteraceae;g__	0	0	0	0	0	0	0	0	1	0	0	0	1	0.79
k__Bacteria;p__Proteobacteria;c__Alphaproteobacteria;o__Sphingomonadales;f__Sphingomonadaceae;g__	0	0	0	0	0	0	0	1	0.589154	0	0	0	0	1
k__Bacteria;p__Proteobacteria;c__Alphaproteobacteria;o__Sphingomonadales;f__Sphingomonadaceae;g__Kaistobacter	0	0	0	0	0	0	0	0	1	0	0	0	0	1
k__Bacteria;p__Proteobacteria;c__Alphaproteobacteria;o__Sphingomonadales;f__Sphingomonadaceae;g__Novosphingobium	0	0	0	0	0	0	0	1	0.589154	0	0	0	0	1
k__Bacteria;p__Proteobacteria;c__Alphaproteobacteria;o__Sphingomonadales;f__Sphingomonadaceae;g__Sphingobium	0	0	0	1	0	0	0	2	0.618461	0	0	0	0	0.759
k__Bacteria;p__Proteobacteria;c__Alphaproteobacteria;o__Sphingomonadales;f__Sphingomonadaceae;g__Sphingomonas	0	0	0	1	0	0	0	5	0.730403	0	0	0	2	0.854
k__Bacteria;p__Proteobacteria;c__Betaproteobacteria;o__Burkholderiales;f__Alcaligenaceae;g__Achromobacter	0	0	0	0	0	0	0	10	0.0657201	0	0	0	3	0.4
k__Bacteria;p__Proteobacteria;c__Betaproteobacteria;o__Burkholderiales;f__Burkholderiaceae;g__Burkholderia	0	0	0	0	0	0	0	1	0.589154	0	0	0	1	0.79
k__Bacteria;p__Proteobacteria;c__Betaproteobacteria;o__Burkholderiales;f__Burkholderiaceae;g__Lautropia	0	0	0	0	0	0	0	2	0.441301	0	0	0	0	1
k__Bacteria;p__Proteobacteria;c__Betaproteobacteria;o__Burkholderiales;f__Comamonadaceae;Other	0	0	0	0	0	0	0	2	0.441301	0	0	0	0	1
k__Bacteria;p__Proteobacteria;c__Betaproteobacteria;o__Burkholderiales;f__Comamonadaceae;g__	0	0	0	0	0	0	0	3	0.341711	0	0	0	0	1
k__Bacteria;p__Proteobacteria;c__Betaproteobacteria;o__Burkholderiales;f__Comamonadaceae;g__Comamonas	0	0	0	1	0	0	0	0	0.0640775	0	0	0	0	0.759
k__Bacteria;p__Proteobacteria;c__Betaproteobacteria;o__Burkholderiales;f__Comamonadaceae;g__Delftia	0	0	0	2	0	0	0	6	0.885102	0	0	0.00381039	4	0.58
k__Bacteria;p__Proteobacteria;c__Betaproteobacteria;o__Burkholderiales;f__Comamonadaceae;g__Rubrivivax	0	0	0	0	0	0	0	1	0.589154	0	0	0	0	1
k__Bacteria;p__Proteobacteria;c__Betaproteobacteria;o__Burkholderiales;f__Oxalobacteraceae;g__	0	0	0.0175379	5	0	0	0	5	0.0245871	0	0	0	2	0.355
k__Bacteria;p__Proteobacteria;c__Betaproteobacteria;o__Methylophilales;f__Methylophilaceae;g__	0	0	0	0	0	0	0	2	0.441301	0	0	0	0	1
k__Bacteria;p__Proteobacteria;c__Betaproteobacteria;o__Methylophilales;f__Methylophilaceae;g__Methylotenera	0	0	0	0	0	0	0	1	0.589154	0	0	0	0	1
k__Bacteria;p__Proteobacteria;c__Betaproteobacteria;o__Neisseriales;f__Neisseriaceae;g__	0	0	0	1	0	0	0	0	0.0640775	0	0	0	0	0.759
k__Bacteria;p__Proteobacteria;c__Betaproteobacteria;o__Neisseriales;f__Neisseriaceae;g__Neisseria	0	0	0	0	0	0	0	8	0.105566	0	0	0	0	1
k__Bacteria;p__Proteobacteria;c__Betaproteobacteria;o__Neisseriales;f__Neisseriaceae;g__Vogesella	0	0	0	1	0	0	0	0	0.0640775	0	0	0	0	0.759
k__Bacteria;p__Proteobacteria;c__Deltaproteobacteria;o__Desulfovibrionales;f__Desulfovibrionaceae;Other	0	0	0	0	0	0	0	0	1	0	0	0	0	1
k__Bacteria;p__Proteobacteria;c__Deltaproteobacteria;o__Desulfovibrionales;f__Desulfovibrionaceae;g__	0	0	0	0	0	0	0	2	0.441301	0	0	0	0	1
k__Bacteria;p__Proteobacteria;c__Deltaproteobacteria;o__Desulfovibrionales;f__Desulfovibrionaceae;g__Bilophila	0	0	0	2	0	0	0	5	0.667971	0	0	0	2	0.886
k__Bacteria;p__Proteobacteria;c__Deltaproteobacteria;o__Desulfovibrionales;f__Desulfovibrionaceae;g__Desulfovibrio	0	0	0	1	0	0	0	4	0.858515	0	0	0	0	0.759
k__Bacteria;p__Proteobacteria;c__Deltaproteobacteria;o__Myxococcales;f__0319-6G20;g__	0	0	0	0	0	0	0	2	0.441301	0	0	0	1	0.79
k__Bacteria;p__Proteobacteria;c__Epsilonproteobacteria;o__Campylobacterales;f__Campylobacteraceae;g__Campylobacter	0	0	0	0	0	0	0	3	0.341711	0	0	0	1	0.79
k__Bacteria;p__Proteobacteria;c__Epsilonproteobacteria;o__Campylobacterales;f__Helicobacteraceae;g__Helicobacter	0	0	0.0240192	4	0	0	0	6	0.14095	0	0	0	2	0.423
k__Bacteria;p__Proteobacteria;c__Gammaproteobacteria;Other;Other;Other	0	0	0	0	0	0	0	1	0.589154	0	0	0	0	1
k__Bacteria;p__Proteobacteria;c__Gammaproteobacteria;o__Aeromonadales;f__Aeromonadaceae;g__	0	0	0	0	0	0	0	7	0.133285	0	0	0	0	1
k__Bacteria;p__Proteobacteria;c__Gammaproteobacteria;o__Aeromonadales;f__Succinivibrionaceae;g__	0	0	0	1	0	0	0	0	0.0640775	0	0	0	0	0.759
k__Bacteria;p__Proteobacteria;c__Gammaproteobacteria;o__Alteromonadales;f__Shewanellaceae;g__Shewanella	0	0	0	2	0	0	0	3	0.353937	0	0	0	0	0.525
k__Bacteria;p__Proteobacteria;c__Gammaproteobacteria;o__Enterobacteriales;f__Enterobacteriaceae;Other	0	0	0	1	0	0	0	10	0.206207	0	0	0	3	0.552
k__Bacteria;p__Proteobacteria;c__Gammaproteobacteria;o__Enterobacteriales;f__Enterobacteriaceae;g__Citrobacter	0	0	0	2	0	0	0	3	0.318141	0	0	0	1	0.697
k__Bacteria;p__Proteobacteria;c__Gammaproteobacteria;o__Enterobacteriales;f__Enterobacteriaceae;g__Erwinia	0	0	0	1	0	0	0	0	0.0640775	0	0	0	1	0.951
k__Bacteria;p__Proteobacteria;c__Gammaproteobacteria;o__Enterobacteriales;f__Enterobacteriaceae;g__Klebsiella	0	0	0	0	0	0	0	5	0.212083	0	0	0	0	1
k__Bacteria;p__Proteobacteria;c__Gammaproteobacteria;o__Enterobacteriales;f__Enterobacteriaceae;g__Morganella	0	0	0	1	0	0	0	5	0.780281	0	0	0	3	0.637
k__Bacteria;p__Proteobacteria;c__Gammaproteobacteria;o__Enterobacteriales;f__Enterobacteriaceae;g__Serratia	0	0	0	0	0	0	0	1	0.589154	0	0	0	0	1
k__Bacteria;p__Proteobacteria;c__Gammaproteobacteria;o__Enterobacteriales;f__Enterobacteriaceae;g__Trabulsiella	0	0	0.0128051	5	0	0	0.015109	18	0.984502	0	0	0.0119338	5	0.822
k__Bacteria;p__Proteobacteria;c__Gammaproteobacteria;o__Legionellales;f__Legionellaceae;g__Legionella	0	0	0	0	0	0	0	1	0.589154	0	0	0	0	1
k__Bacteria;p__Proteobacteria;c__Gammaproteobacteria;o__Pasteurellales;f__Pasteurellaceae;g__Actinobacillus	0	0	0	0	0	0	0	2	0.441301	0	0	0	2	0.58
k__Bacteria;p__Proteobacteria;c__Gammaproteobacteria;o__Pasteurellales;f__Pasteurellaceae;g__Haemophilus	0	0	0	1	0	0	0.0183313	14	0.106648	0	0	0	2	0.822
k__Bacteria;p__Proteobacteria;c__Gammaproteobacteria;o__Pseudomonadales;f__Moraxellaceae;g__Acinetobacter	0	0	0.107241	6	0	0	0.0765594	17	0.830802	0	0	0.0156216	6	0.525
k__Bacteria;p__Proteobacteria;c__Gammaproteobacteria;o__Pseudomonadales;f__Moraxellaceae;g__Enhydrobacter	0	0	0.0293542	4	0	0	0	3	0.0198853	0	0	0	0	0.193
k__Bacteria;p__Proteobacteria;c__Gammaproteobacteria;o__Pseudomonadales;f__Pseudomonadaceae;g__	0	0	0	0	0	0	0	8	0.105566	0	0	0	2	0.58
k__Bacteria;p__Proteobacteria;c__Gammaproteobacteria;o__Xanthomonadales;f__Sinobacteraceae;Other	0	0	0	0	0	0	0	1	0.589154	0	0	0	0	1
k__Bacteria;p__Proteobacteria;c__Gammaproteobacteria;o__Xanthomonadales;f__Sinobacteraceae;g__	0	0	0	0	0	0	0	3	0.341711	0	0	0	0	1
k__Bacteria;p__Proteobacteria;c__Gammaproteobacteria;o__Xanthomonadales;f__Xanthomonadaceae;g__Luteibacter	0	0	0	1	0	0	0	0	0.0640775	0	0	0	0	0.759
k__Bacteria;p__Proteobacteria;c__Gammaproteobacteria;o__Xanthomonadales;f__Xanthomonadaceae;g__Stenotrophomonas	0	0	0	2	0	0	0	2	0.205846	0	0	0	0	0.525
k__Bacteria;p__Spirochaetes;c__Spirochaetes;o__Spirochaetales;f__Spirochaetaceae;g__Treponema	0	0	0	1	0	0	0	1	0.3358	0	0	0	0	0.759
k__Bacteria;p__Synergistetes;c__Synergistia;o__Synergistales;f__Dethiosulfovibrionaceae;g__Pyramidobacter	0	0	0	0	0	0	0	1	0.589154	0	0	0	0	1
k__Bacteria;p__Synergistetes;c__Synergistia;o__Synergistales;f__Synergistaceae;Other	0	0	0	1	0	0	0	0	0.0640775	0	0	0	0	0.759
k__Bacteria;p__Synergistetes;c__Synergistia;o__Synergistales;f__Synergistaceae;g__	0	0	0	0	0	0	0	1	0.589154	0	0	0	0	1
k__Bacteria;p__TM7;c__TM7-3;o__CW040;f__F16;g__	0	0	0	1	0	0	0	2	0.618461	0	0	0	0	0.759
k__Bacteria;p__Tenericutes;c__Mollicutes;o__RF39;f__;g__	0	0	0	3	0	0	0	0	0.0011147	0	0	0	0	0.334
k__Bacteria;p__[Thermi];c__Deinococci;o__Deinococcales;f__Deinococcaceae;g__Deinococcus	0	0	0	1	0	0	0	1	0.364144	0	0	0	0	0.759
